# Supplementary material for: Targeting MALT1 Suppresses the Malignant Progression of Colorectal Cancer via miR-375/miR-365a-3p/NF-κB Axis
Source: Front Cell Dev Biol. 2022 Mar 2;10:845048. doi: 10.3389/fcell.2022.845048 (PMC8924071; doi:10.3389/fcell.2022.845048)
Supplement: Supplementary file 2 [file Table2.XLSX]

## Sheet: Sheet1
Down-regulation miRNAs in CRC based on GEO databases
GSE38389	GSE41655	GSE30454	GSE18392
hsa-miR-107	hsa-miR-142-3p	hsa-miR-107	hsa-miR-10a-5p
has-miR-218	hsa-miR-146b-5p	hsa-miR-20b-5p	hsa-miR-129-5p
hsa-miR-338-3p	has-miR-218	has-miR-218	hsa-miR-146b-5p
hsa-miR-33a-3p	hsa-miR-375	hsa-miR-338-3p	hsa-miR-20b-5p
hsa-miR-375	hsa-miR-429	hsa-miR-490-3p	has-miR-218
hsa-miR-429			hsa-miR-338-3p
			hsa-miR-375
			hsa-miR-507
			hsa-miR-518a-3p
			hsa-miR-590-5p
