# Supplementary material for: Targeting MALT1 Suppresses the Malignant Progression of Colorectal Cancer via miR-375/miR-365a-3p/NF-κB Axis
Source: Front Cell Dev Biol. 2022 Mar 2;10:845048. doi: 10.3389/fcell.2022.845048 (PMC8924071; doi:10.3389/fcell.2022.845048)
Supplement: Supplementary file 4 [file Table1.XLSX]

## Sheet: Sheet1
Predicted miRNAs targeting MALT1 by miRcode
hsa-miR-103a
hsa-miR-105
hsa-miR-106a
hsa-miR-106ab
hsa-miR-107
hsa-miR-107ab
hsa-miR-10a-5p
hsa-miR-10abc
hsa-miR-122
hsa-miR-122a
hsa-miR-1271
hsa-miR-129-5p
hsa-miR-1297
hsa-miR-129ab-5p
hsa-miR-1352
hsa-miR-1378
hsa-miR-141
hsa-miR-1420ac
hsa-miR-142-3p
hsa-miR-144
hsa-miR-146ac
hsa-miR-146b-5p
hsa-miR-150
hsa-miR-155
hsa-miR-17
hsa-miR-17-5p
hsa-miR-181abcd
hsa-miR-182
hsa-miR-190
hsa-miR-190ab
hsa-miR-192
hsa-miR-1928
hsa-miR-194
hsa-miR-196abc
hsa-miR-19ab
hsa-miR-200a
hsa-miR-200bc
hsa-miR-203
hsa-miR-205
hsa-miR-205ab
hsa-miR-20ab
hsa-miR-20b-5p
hsa-miR-21
hsa-miR-215
hsa-miR-216b
hsa-miR-216b-5p
hsa-miR-218
hsa-miR-218a
hsa-miR-219-5p
hsa-miR-221
hsa-miR-222
hsa-miR-222ab
hsa-miR-223
hsa-miR-26ab
hsa-miR-27a-3p
hsa-miR-27abc
hsa-miR-291a-3p
hsa-miR-294
hsa-miR-295
hsa-miR-302abcde
hsa-miR-30abcdef
hsa-miR-30abe-5p
hsa-miR-33-5p
hsa-miR-338
hsa-miR-338-3p
hsa-miR-33a-3p
hsa-miR-33ab
hsa-miR-365
hsa-miR-365-3p
hsa-miR-372
hsa-miR-373
hsa-miR-375
hsa-miR-384-5p
hsa-miR-425
hsa-miR-425-5p
hsa-miR-4262
hsa-miR-427
hsa-miR-428
hsa-miR-429
hsa-miR-4465
hsa-miR-4782-3p
hsa-miR-489
hsa-miR-490-3p
hsa-miR-507
hsa-miR-508
hsa-miR-508-3p
hsa-miR-5127
hsa-miR-518a-3p
hsa-miR-519a
hsa-miR-519d
hsa-miR-520acd-3p
hsa-miR-520be
hsa-miR-548a
hsa-miR-590-5p
hsa-miR-93
hsa-miR-93a
hsa-miR-96
